# Supplementary material for: The Influence of Serotonergic Signaling on Quality of Life, Depression, Insomnia, and Hypoxia in Obstructive Sleep Apnea Patients: Cross-Sectional Study
Source: J Clin Med. 2025 Jan 12;14(2):445. doi: 10.3390/jcm14020445 (PMC11766041; doi:10.3390/jcm14020445)
Supplement: Supplementary file 1 [file jcm-14-00445-s001.zip]

Archive with 1 entries (1 files):
- jcm-3403677-supplementary.pdf
